# Supplementary material for: Blood M2-like Monocyte Polarization Is Associated with Calcific Plaque Phenotype in Stable Coronary Artery Disease: A Sub-Study of SMARTool Clinical Trial
Source: Biomedicines. 2022 Feb 28;10(3):565. doi: 10.3390/biomedicines10030565 (PMC8945688; doi:10.3390/biomedicines10030565)
Supplement: Supplementary file 1 [file biomedicines-10-00565-s001.zip]

Archive with 1 entries (1 files):
- biomedicines-1608266-supplementary.pdf
